# Supplementary material for: Minor taxa in human skin microbiome contribute to the personal identification
Source: PLoS One. 2018 Jul 25;13(7):e0199947. doi: 10.1371/journal.pone.0199947 (PMC6059399; doi:10.1371/journal.pone.0199947)
Supplement: S1 Table — (XLS) [file pone.0199947.s005.xls]

## Sheet: Table S1
Table S1: Overview of the skin physiological data of the subjects.
SampleName	gender	Individual	sebum	moisture	pH
A1	male	A	62	63.5	4.41
A2	male	A	58	42	4.49
A3	male	A	47	24	5.12
A4	male	A	59	66	4.41
A5	male	A	92	54	4.53
A6	male	A	185	36	5.2
B1	male	B	94.5	65.6	4.22
B2	male	B	44	58	4.33
B3	male	B	57	37	4.49
B4	male	B	114	74	4.09
B5	male	B	96	75	4.11
B6	male	B	88	26	4.5
C1	male	C	94.5	65.6	4.22
C2	male	C	214	27	5.22
C3	male	C	149	32	5.29
C4	male	C	121	50	4.71
C5	male	C	71	30	4.68
C6	male	C	123	60	5.65
D1	male	D	157	44.8	4.62
D2	male	D	99	46	4.36
D3	male	D	60	24	5.34
D4	male	D	100	48	4.94
D5	male	D	69	81	4.42
D6	male	D	81	58	5.29
E1	male	E	88	63	4.78
E2	male	E	82	30	4.44
E3	male	E	79	44	5.35
E4	male	E	154	64	4.45
E5	male	E	60	113	4.73
E6	male	E	41	49	4.74
F1	male	F	10	74	5.53
F2	male	F	30	46	4.87
F3	male	F	53	32	4.67
F4	male	F	105	55	4.58
F5	male	F	49	59	4.63
F6	male	F	190	46	4.71
G1	male	G	176	49	4.66
G2	male	G	29	32	4.6
G3	male	G	67	39	5.19
G4	male	G	84	99	4.54
G5	male	G	131	103	5.24
G6	male	G	28	111	4.86
H1	male	H	88	64	4.79
H2	male	H	114	52	5.32
H3	male	H	149	47	5.58
H4	male	H	188	72	4.57
H5	male	H	133	63	5.25
H6	male	H	216	47	4.67
I1	female	I	84	46	4.76
I2	female	I	27	55	4.98
I3	female	I	43	28	5.26
I4	female	I	133	64	4.4
I5	female	I	150	45	4.4
I6	female	I	126	50	4.56
J1	male	J	55	63	4.61
J2	male	J	61	28	4.56
J3	male	J	54	27	5.33
J4	male	J	41	80	4.36
J5	male	J	69	74	4.53
J6	male	J	76	63	4.28
K1	male	K	112	64	5.58
K2	male	K	85	47	5.5
K3	male	K	116	42	5.45
K4	male	K	72	65	4.76
K5	male	K	109	31	5.34
K6	male	K	124	35	5.42
