# Supplementary material for: Minor taxa in human skin microbiome contribute to the personal identification
Source: PLoS One. 2018 Jul 25;13(7):e0199947. doi: 10.1371/journal.pone.0199947 (PMC6059399; doi:10.1371/journal.pone.0199947)
Supplement: S3 Table — (XLS) [file pone.0199947.s007.xls]

## Sheet: Table S3
Table S3: List of OTUs which were present in all time-points from the only one individual.
individual	OTU	environment	isolation site	citation	type_strain
A	OTU0418	Unclassified	Unclassified	Unclassified	Unclassified
A	OTU1033	Unclassified	Unclassified	Unclassified	Unclassified
B	OTU0012	Unclassified	Unclassified	Unclassified	Unclassified
B	OTU0013	Unclassified	Unclassified	Unclassified	Rhodococcus corynebacterioides / Rhodococcus enclensis
B	OTU0016	human skin	human skin	BacDive	Corynebacterium amycolatum
B	OTU0018	human related	human semen	BacDive	Corynebacterium singulare
B	OTU0020	Unclassified	Unclassified	Unclassified	Mycobacterium neoaurum / Mycobacterium parafortuitum / Mycobacterium fortuitum subsp. fortuitum / Mycobacterium fortuitum subsp. acetamidolyticum
B	OTU0025	Unclassified	Unclassified	Unclassified	Corynebacterium aurimucosum / Corynebacterium minutissimum
B	OTU0031	Unclassified	Unclassified	Unclassified	Neisseria flavescens / Neisseria subflava
B	OTU0036	Unclassified	Unclassified	Unclassified	Gordonia lacunae / Gordonia terrae
B	OTU0053	human related	throat	BacDive	Rothia mucilaginosa
B	OTU0054	Unclassified	Unclassified	Unclassified	Acinetobacter junii / Acinetobacter bohemicus / Acinetobacter modestus / Acinetobacter calcoaceticus / Acinetobacter pakistanensis
B	OTU0057	Unclassified	Unclassified	Unclassified	Unclassified
B	OTU0059	Unclassified	Unclassified	Unclassified	Unclassified
B	OTU0061	Unclassified	Unclassified	Unclassified	Stenotrophomonas maltophilia / Stenotrophomonas pavanii / Pseudomonas beteli / Stenotrophomonas daejeonensis
B	OTU0062	UNKNOWN	UNKNOWN	UNKNOWN	Paracoccus yeei
B	OTU0064	Unclassified	Unclassified	Unclassified	Streptococcus salivarius subsp. thermophilus / Streptococcus salivarius subsp. salivarius / Streptococcus vestibularis
B	OTU0066	Unclassified	Unclassified	Unclassified	Unclassified
B	OTU0067	Unclassified	Unclassified	Unclassified	Unclassified
B	OTU0071	human related	ear from patient with Otitis media	BacDive	Acinetobacter parvus
B	OTU0072	Unclassified	Unclassified	Unclassified	Unclassified
B	OTU0073	Unclassified	Unclassified	Unclassified	Mycobacterium tokaiense / Mycobacterium obuense / Mycobacterium murale / Mycobacterium senegalense / Mycobacterium houstonense / Mycobacterium farcinogenes / Mycobacterium conceptionense / Mycobacterium phocaicum / Mycobacterium mucogenicum / Mycobacterium brisbanense / Mycobacterium engbaekii / Mycobacterium insubricum / Mycobacterium fortuitum subsp. fortuitum / Mycobacterium fortuitum subsp. a…
B	OTU0074	Unclassified	Unclassified	Unclassified	Unclassified
B	OTU0076	Unclassified	Unclassified	Unclassified	Unclassified
B	OTU0079	Unclassified	Unclassified	Unclassified	Chryseobacterium hominis / Chryseobacterium hagamense / Chryseobacterium flavum
B	OTU0085	Unclassified	Unclassified	Unclassified	Acinetobacter seifertii / Acinetobacter calcoaceticus / Acinetobacter ursingii / Acinetobacter pittii
B	OTU0087	Unclassified	Unclassified	Unclassified	Sphingomonas desiccabilis / Sphingobium abikonense / Sphingomonas molluscorum / Sphingobium vermicomposti / Sphingobium indicum / Sphingobium baderi
B	OTU0091	Unclassified	Unclassified	Unclassified	Streptococcus mitis / Streptococcus pseudopneumoniae
B	OTU0092	others	cheddar cheese	BacDive	Brevibacterium casei
B	OTU0097	human related	human vaginal fluid	BacDive	Dermabacter vaginalis
B	OTU0102	human related	septic finger	BacDive	Haemophilus parainfluenzae
B	OTU0104	human related	human saliva	Sakamoto M, Int J Syst Evol Microbiol, 2015	Porphyromonas pasteri
B	OTU0109	Unclassified	Unclassified	Unclassified	Yokenella regensburgei / Enterobacter ludwigii / Klebsiella michiganensis / Enterobacter cloacae subsp. dissolvens / Kosakonia sacchari / Enterobacter cloacae subsp. cloacae / Enterobacter cancerogenus / Kosakonia oryzae / Klebsiella pneumoniae subsp. pneumoniae / Klebsiella pneumoniae subsp. ozaenae / Klebsiella oxytoca / Klebsiella quasipneumoniae subsp. similipneumoniae / Klebsiella pneumoniae…
B	OTU0111	Unclassified	Unclassified	Unclassified	Sphingobium rhizovicinum / Sphingobium lucknowense / Sphingobium indicum
B	OTU0117	Unclassified	Unclassified	Unclassified	Massilia brevitalea / Massilia jejuensis / Massilia umbonata
B	OTU0118	Unclassified	Unclassified	Unclassified	Unclassified
B	OTU0120	Unclassified	Unclassified	Unclassified	Bosea lupini / Bosea vestrisii / Bosea massiliensis / Bosea eneae / Bosea thiooxidans / Bosea robiniae
B	OTU0121	Unclassified	Unclassified	Unclassified	Kocuria marina / Kocuria indica
B	OTU0122	Unclassified	Unclassified	Unclassified	Prevotella melaninogenica / Prevotella scopos / Prevotella jejuni
B	OTU0127	human related	human blood culture	BacDive	Corynebacterium coyleae
B	OTU0131	Unclassified	Unclassified	Unclassified	Veillonella parvula / Veillonella denticariosi / Veillonella dispar / Veillonella atypica
B	OTU0136	Unclassified	Unclassified	Unclassified	Neisseria elongata subsp. glycolytica / Neisseria elongata subsp. elongata
B	OTU0142	air	air in the Russian space lab. Mir	BacDive	Rothia aeria
B	OTU0143	Unclassified	Unclassified	Unclassified	Staphylococcus cohnii subsp. urealyticus / Staphylococcus cohnii subsp. cohnii / Staphylococcus arlettae / Staphylococcus gallinarum / Staphylococcus nepalensis
B	OTU0146	Unclassified	Unclassified	Unclassified	Aeromonas taiwanensis / Aeromonas sanarellii / Aeromonas punctata subsp. punctata / Aeromonas punctata subsp. caviae / Aeromonas hydrophila subsp. hydrophila / Aeromonas hydrophila subsp. anaerogenes / Aeromonas aquariorum / Aeromonas dhakensis / Aeromonas rivipollensis / Aeromonas media / Aeromonas enteropelogenes / Aeromonas hydrophila subsp. ranae
B	OTU0155	Unclassified	Unclassified	Unclassified	Chryseobacterium culicis / Chryseobacterium nakagawai / Chryseobacterium arthrosphaerae
B	OTU0159	water	untreated municipal wastewater	BacDive	Cloacibacterium normanense
B	OTU0161	Unclassified	Unclassified	Unclassified	Unclassified
B	OTU0163	human related	human sputum	BacDive	Corynebacterium durum
B	OTU0169	Unclassified	Unclassified	Unclassified	Gordonia sputi / Gordonia aichiensis / Gordonia otitidis
B	OTU0177	Unclassified	Unclassified	Unclassified	Kluyvera georgiana / Kluyvera cryocrescens / Kluyvera intermedia
B	OTU0178	water	the alkaline wash-waters of edible olives	BacDive	Alkalibacterium olivapovliticus
B	OTU0179	others	fish of the South Atlantic Ocean off South Africa	de Beer H, Int J Syst Evol Microbiol, 2016	Chryseobacterium piscium
B	OTU0180	Unclassified	Unclassified	Unclassified	Janthinobacterium agaricidamnosum / Janthinobacterium lividum / Aquaspirillum arcticum / Herminiimonas saxobsidens / Herminiimonas fonticola / Duganella phyllosphaerae
B	OTU0181	Unclassified	Unclassified	Unclassified	Unclassified
B	OTU0185	Unclassified	Unclassified	Unclassified	Staphylococcus warneri / Staphylococcus pasteuri
B	OTU0195	human related	human sputum	BacDive	Corynebacterium durum
B	OTU0200	human related	oral calculus	BacDive	Corynebacterium matruchotii
B	OTU0203	Unclassified	Unclassified	Unclassified	Propionibacterium propionicum / Propionibacterium avidum
B	OTU0212	water	drinking water	BacDive	Massilia aurea
B	OTU0213	human related	perianal abscess	BacDive	Actinomyces turicensis
B	OTU0221	Unclassified	Unclassified	Unclassified	Unclassified
B	OTU0231	human related	subacute bacterial endocarditis	BacDive	Streptococcus sanguinis
B	OTU0236	human skin	human skin	BacDive	Dermabacter hominis
B	OTU0248	Unclassified	Unclassified	Unclassified	Unclassified
B	OTU0260	Unclassified	Unclassified	Unclassified	Unclassified
B	OTU0275	Unclassified	Unclassified	Unclassified	Unclassified
B	OTU0279	Unclassified	Unclassified	Unclassified	Unclassified
B	OTU0296	UNKNOWN	UNKNOWN	UNKNOWN	Rhodanobacter glycinis
B	OTU0305	Unclassified	Unclassified	Unclassified	Kocuria rhizophila / Kocuria arsenatis
B	OTU0338	human related	human sputum of a 82-year-old woman with pulmonary disease	BacDive	Corynebacterium kroppenstedtii
B	OTU0355	Unclassified	Unclassified	Unclassified	Cloacibacterium normanense / Cloacibacterium rupense
B	OTU0357	Unclassified	Unclassified	Unclassified	Buttiauxella noackiae / Buttiauxella brennerae / Buttiauxella agrestis / Buttiauxella izardii / Buttiauxella gaviniae / Buttiauxella ferragutiae / Pectobacterium aroidearum / Buttiauxella warmboldiae / Serratia quinivorans / Serratia proteamaculans / Serratia grimesii / Enterobacter soli / Dickeya chrysanthemi / Serratia plymuthica / Serratia myotis / Serratia ficaria / Serratia entomophila / Pec…
B	OTU0373	Unclassified	Unclassified	Unclassified	Pseudomonas nitroreducens / Pseudomonas nitritireducens
B	OTU0433	Unclassified	Unclassified	Unclassified	Unclassified
B	OTU0489	human related	human bone marrow (leprosy patient)	BacDive	Corynebacterium tuberculostearicum
C	OTU0083	water	Antarctica	Liu H, Int J Syst Evol Microbiol, 2000	Micrococcus antarcticus
C	OTU0176	plant	root nodules of Sphaerophysa salsula	Deng ZS, Int J Syst Evol Microbiol, 2011	Paracoccus sphaerophysae
C	OTU0193	human skin	human skin	Dekio I, Int J Syst Evol Microbiol, 2015	Propionibacterium acnes subsp. acnes
C	OTU0198	Unclassified	Unclassified	Unclassified	Unclassified
C	OTU0337	Unclassified	Unclassified	Unclassified	Unclassified
C	OTU0341	human related	human bone marrow (leprosy patient)	BacDive	Corynebacterium tuberculostearicum
C	OTU0377	water	lake sediment	BacDive	Arsenicicoccus bolidensis
C	OTU0384	human skin	human skin	Dekio I, Int J Syst Evol Microbiol, 2015	Propionibacterium acnes subsp. acnes
C	OTU0601	Unclassified	Unclassified	Unclassified	Unclassified
C	OTU0748	Unclassified	Unclassified	Unclassified	Unclassified
D	OTU0112	Unclassified	Unclassified	Unclassified	Unclassified
D	OTU0130	soil	soil crusts	BacDive	Sphingomonas mucosissima
D	OTU0229	Unclassified	Unclassified	Unclassified	Propionibacterium acnes subsp. acnes / Propionibacterium acnes subsp. elongatum
D	OTU0243	Unclassified	Unclassified	Unclassified	Pseudomonas psychrotolerans / Pseudomonas oleovorans subsp. oleovorans
E	OTU0039	others	pig heart	BacDive	Corynebacterium suicordis
E	OTU0119	Unclassified	Unclassified	Unclassified	Unclassified
E	OTU0128	Unclassified	Unclassified	Unclassified	Dietzia timorensis / Dietzia cinnamea
E	OTU0187	Unclassified	Unclassified	Unclassified	Corynebacterium pilbarense / Corynebacterium afermentans subsp. afermentans
E	OTU0189	Unclassified	Unclassified	Unclassified	Unclassified
E	OTU0217	Unclassified	Unclassified	Unclassified	Staphylococcus haemolyticus / Staphylococcus devriesei / Staphylococcus hominis subsp. hominis / Staphylococcus saprophyticus subsp. saprophyticus
E	OTU0615	Unclassified	Unclassified	Unclassified	Unclassified
E	OTU0704	Unclassified	Unclassified	Unclassified	Unclassified
F	OTU0186	Unclassified	Unclassified	Unclassified	Microvirga aerilata / Microvirga zambiensis / Microvirga flocculans
F	OTU0371	human skin	human skin	Dekio I, Int J Syst Evol Microbiol, 2015	Propionibacterium acnes subsp. elongatum
F	OTU0438	Unclassified	Unclassified	Unclassified	Unclassified
F	OTU0530	Unclassified	Unclassified	Unclassified	Unclassified
F	OTU1037	Unclassified	Unclassified	Unclassified	Unclassified
G	OTU0228	Unclassified	Unclassified	Unclassified	Staphylococcus schleiferi subsp. schleiferi / Staphylococcus schleiferi subsp. coagulans
J	OTU0147	Unclassified	Unclassified	Unclassified	Paracoccus sanguinis / Paracoccus panacisoli
J	OTU0211	Unclassified	Unclassified	Unclassified	Corynebacterium macginleyi / Corynebacterium accolens
J	OTU0222	Unclassified	Unclassified	Unclassified	Unclassified
J	OTU0307	Unclassified	Unclassified	Unclassified	Kytococcus sedentarius / Kytococcus schroeteri
J	OTU0324	others	activated sludge	BacDive	Micrococcus flavus
J	OTU0352	human related	dental plaque	BacDive	Prevotella buccalis
J	OTU0415	Unclassified	Unclassified	Unclassified	Unclassified
J	OTU0420	Unclassified	Unclassified	Unclassified	Unclassified
J	OTU0588	human related	human blood culture	BacDive	Corynebacterium mucifaciens
J	OTU0796	Unclassified	Unclassified	Unclassified	Unclassified
J	OTU0881	Unclassified	Unclassified	Unclassified	Unclassified
